# Supplementary material for: Temporal Trends in Air Pollution Exposure across Socioeconomic Groups in The Netherlands
Source: Int J Environ Res Public Health. 2024 Jul 26;21(8):976. doi: 10.3390/ijerph21080976 (PMC11353980; doi:10.3390/ijerph21080976)
Supplement: Supplementary file 1 [file ijerph-21-00976-s001.zip]

Archive with 1 entries (1 files):
- ijerph-3069005-supplementary.pdf
